# Supplementary material for: Chromatin loops are an ancestral hallmark of the animal regulatory genome
Source: Nature. 2025 May 7;642(8069):1097–105. doi: 10.1038/s41586-025-08960-w (PMC12221973; doi:10.1038/s41586-025-08960-w)
Supplement: Supplementary file 3 — Quality control metrics for each Micro-C replicate. [file 41586_2025_8960_MOESM3_ESM.xlsx]

## Sheet: Sheet1
Species	Replicate	Total sequenced reads	Total mapped reads	Duplicate reads	Non-duplicate reads	Valid pairs	Short cis reads (<20kb)	Cis reads (>20kb)	Trans reads	Cis/Trans ratio	% Long-range intrachromosomal reads
Sphaeroforma arctica	R1	233115829	147466265	59581672	87884593	84999095	28397404	19192137	37409554	33.907	22.579
Sphaeroforma arctica	R2	207528553	129840246	40320371	89519875	86372676	30952094	18599840	36820742	33.561	21.534
Sphaeroforma arctica	R3	224552461	136547779	95254601	41293178	39606780	15066072	8264284	16276424	33.676	20.866
Sphaeroforma arctica	R4	147361948	95330274	52238863	43091411	41275426	14039091	10058712	17177623	36.931	24.37
Sphaeroforma arctica	R5	180503100	120784001	52858953	67925048	64505395	20652976	14320889	29531530	32.657	22.201
Sphaeroforma arctica	R6	160615014	101087373	25928039	75159334	72426715	25877545	15293632	31255538	32.855	21.116
Capsaspora owczarzaki	R1	52267328	38402920	3113218	35289702	34620314	19056804	9346924	6216586	60.057	26.998
Capsaspora owczarzaki	R2	46446801	34687179	1529847	33157332	32492188	18349896	8722604	5419688	61.677	26.845
Capsaspora owczarzaki	R3	46759393	33224164	1302227	31921937	31115095	17639922	8171189	5303984	60.639	26.261
Capsaspora owczarzaki	R4	15026823	11168691	650743	10517948	10323846	5669256	2808645	1845945	60.341	27.205
Capsaspora owczarzaki	R5	15529598	11298000	371091	10926909	10712878	5942884	2869414	1900580	60.156	26.785
Capsaspora owczarzaki	R6	12442084	9210904	188105	9022799	8832387	5043278	2345779	1443330	61.908	26.559
Salpingoeca rosetta	R1	59551885	36247897	5749975	30497922	30074252	9370678	8290534	12413040	40.044	27.567
Salpingoeca rosetta	R2	77284100	46886901	7537384	39349517	38621544	12300595	11223482	15097467	42.641	29.06
Salpingoeca rosetta	R3	92504441	59045069	11217540	47827529	47264573	15374040	14708820	17181713	46.123	31.12
Salpingoeca rosetta	R4	79795982	50680773	9976858	40703915	40119385	11281632	12034541	16803212	41.732	29.997
Salpingoeca rosetta	R5	39284265	24001443	4574102	19427341	19101374	6058785	5561502	7481087	42.641	29.116
Salpingoeca rosetta	R6	45534038	29152261	5954043	23198218	22947367	7403334	7158644	8385389	46.054	31.196
Salpingoeca rosetta	R7	47821454	30497007	7239939	23257068	22956943	6407787	6908490	9640666	41.745	30.093
Ephydatia muelleri	R1	579192456	330897993	101151964	229746029	217299639	63514905	68212256	85572478	44.356	31.391
Ephydatia muelleri	R2	502318952	303183240	105504321	197678919	181464637	58554113	48883412	74027112	39.772	26.938
Ephydatia muelleri	R3	213109110	118153127	25614469	92538658	83008709	31560561	23415092	28033056	45.512	28.208
Ephydatia muelleri	R4	386711225	213664003	58197049	155466954	139772803	53243274	39426894	47102635	45.565	28.208
Mnemiopsis leidyi	R1	159139846	79162412	22245173	56917239	55508842	21449573	14540308	19518961	42.691	26.195
Mnemiopsis leidyi	R2	150940934	76483668	21126775	55356893	54066271	23212486	14340160	16513625	46.478	26.523
Mnemiopsis leidyi	R3	117554203	59425381	26589354	32836027	31996823	13758544	8280594	9957685	45.402	25.879
Mnemiopsis leidyi	R4	167546941	84212696	29609388	54603308	52854961	24348528	13292773	15213660	46.631	25.15
Mnemiopsis leidyi	R5	272433370	134801339	49518538	85282801	81895154	37057807	19343799	25493548	43.142	23.62
Mnemiopsis leidyi	R6	119489849	57701357	20793051	36908306	33734250	13146300	7715957	12871993	37.478	22.873
Mnemiopsis leidyi	R7	128224035	62266091	22098329	40167762	37264828	14742017	8564300	13958511	38.025	22.982
Hormiphora californensis	R1	360136338	199938830	150771385	49167445	45135150	12754882	10371011	22009257	32.029	22.978
Hormiphora californensis	R2	264875104	143705809	59368147	84337662	77190611	17930818	13736755	45523038	23.181	17.796
Trichoplax adhaerens	R1	104472941	83303153	27308134	55995019	55537675	17993201	24405619	13138855	65.005	43.944
Trichoplax adhaerens	R2	20083961	15950847	1384095	14566752	14446532	4743585	6326258	3376689	65.199	43.791
Trichoplax adhaerens	R3	116100341	92651281	30771966	61879315	61364702	19900571	27504071	13960060	66.332	44.821
Trichoplax adhaerens	R4	22778081	18095145	1607124	16488021	15328672	4532472	6692265	4103935	61.987	43.658
Trichoplax adhaerens	R5	20807949	16156416	716489	15439927	15295583	4859532	6805837	3630214	65.215	44.495
Trichoplax adhaerens	R6	22206839	17216164	497800	16718364	16562364	5214267	7292168	4055929	64.259	44.029
Trichoplax adhaerens	R7	193885681	150767603	36257937	114509666	113436564	35871363	50592151	26973050	65.225	44.6
Trichoplax adhaerens	R8	183879392	142722108	18475635	124246473	123095088	38622484	54290683	30181921	64.27	44.105
Cladtertia collaboinventa	R1	199691650	125793147	40725807	85067340	82575556	20627897	30079035	31868624	48.556	36.426
Cladtertia collaboinventa	R2	64824300	29082974	6765702	22317272	21265067	5546810	7236364	8481893	46.038	34.029
Cladtertia collaboinventa	R3	80176497	46432993	9140490	37292503	36135577	11269350	14281026	10585201	57.431	39.521
Nematostella vectensis	R1	222693575	187571648	47536459	71180645	69787075	33768255	16955060	19063760	47.073	24.295
Nematostella vectensis	R2	396145787	330157516	126166160	74257668	71073088	32314419	17401132	21357537	44.896	24.483
Nematostella vectensis	R3	161856965	136567332	34742611	49869603	48625504	23082957	12060714	13481833	47.218	24.803
Nematostella vectensis	R4	444125849	362618663	82921766	142638434	134193108	72058582	31710448	30424078	51.035	23.63
Nematostella vectensis	R5	403082205	328020914	77674770	126593928	118902081	63459158	28193911	27249012	50.852	23.712
Nematostella vectensis	R6	322156663	265442608	56198398	113281671	109394229	58329303	26382164	24682762	51.664	24.117
Nematostella vectensis	R7	388574219	321333880	71283056	133993081	129475370	70465345	31162750	27847275	52.809	24.068
