# Supplementary material for: Chromatin loops are an ancestral hallmark of the animal regulatory genome
Source: Nature. 2025 May 7;642(8069):1097–105. doi: 10.1038/s41586-025-08960-w (PMC12221973; doi:10.1038/s41586-025-08960-w)
Supplement: Supplementary file 4 — List of publicly available datasets and their corresponding sequence read archive accession numbers used in this study. [file 41586_2025_8960_MOESM4_ESM.xlsx]

## Sheet: Sheet1
Species	Abbreviation	Experiment	Assay	Database	Accession number	PMID reference	Source and stage
Sphaeroforma arctica	Sarc	RNA-seq	poly-A+ RNA	SRA	SRR9945518	36795564	coenocytic cell culture
Sphaeroforma arctica	Sarc	RNA-seq	poly-A+ RNA	SRA	SRR9945515	36795564	coenocytic cell culture
Capsaspora owczarzaki	Cowc	ATAC-seq	ATAC	SRA	SRR2120273	27114036	Filopodial stage
Capsaspora owczarzaki	Cowc	ATAC-seq	ATAC	SRA	SRR2120274	27114036	Filopodial stage
Capsaspora owczarzaki	Cowc	RNA-seq	poly-A+ RNA	SRA	SRR515474	24368732	Filopodial stage
Capsaspora owczarzaki	Cowc	RNA-seq	poly-A+ RNA	SRA	SRR515480	24368732	Filopodial stage
Capsaspora owczarzaki	Cowc	RNA-seq	poly-A+ RNA	SRA	SRR515472	24368732	Filopodial stage
Capsaspora owczarzaki	Cowc	RNA-seq	poly-A+ RNA	SRA	SRR515478	24368732	Filopodial stage
Capsaspora owczarzaki	Cowc	RNA-seq	poly-A+ RNA	SRA	SRR515475	24368732	Filopodial stage
Capsaspora owczarzaki	Cowc	RNA-seq	poly-A+ RNA	SRA	SRR515481	24368732	Filopodial stage
Capsaspora owczarzaki	Cowc	ChIP-seq	H3K4me1	SRA	SRR2120267	27114036	Filopodial stage
Capsaspora owczarzaki	Cowc	ChIP-seq	input	SRA	SRR2120272	27114036	Filopodial stage
Salpingoeca rosetta	Sros	RNA-seq	poly-A+ RNA	SRA	SRR29012930	38854040	slow swimmers
Salpingoeca rosetta	Sros	RNA-seq	poly-A+ RNA	SRA	SRR29012931	38854040	slow swimmers
Salpingoeca rosetta	Sros	RNA-seq	poly-A+ RNA	SRA	SRR29012924	38854040	fast swimmers
Salpingoeca rosetta	Sros	RNA-seq	poly-A+ RNA	SRA	SRR29012925	38854040	fast swimmers
Salpingoeca rosetta	Sros	ATAC-seq	ATAC	SRA	SRR28882964	38854040	slow swimmers
Salpingoeca rosetta	Sros	ATAC-seq	ATAC	SRA	SRR28882965	38854040	slow swimmers
Salpingoeca rosetta	Sros	ATAC-seq	ATAC	SRA	SRR28882972	38854040	slow swimmers
Salpingoeca rosetta	Sros	ATAC-seq	ATAC	SRA	SRR28882973	38854040	slow swimmers
Salpingoeca rosetta	Sros	ATAC-seq	ATAC	SRA	SRR28882970	38854040	fast swimmers
Salpingoeca rosetta	Sros	ATAC-seq	ATAC	SRA	SRR28882971	38854040	fast swimmers
Salpingoeca rosetta	Sros	ATAC-seq	ATAC	SRA	SRR28882958	38854040	fast swimmers
Salpingoeca rosetta	Sros	ATAC-seq	ATAC	SRA	SRR28882959	38854040	fast swimmers
Salpingoeca rosetta	Sros	ChIP-seq	H3K27me3	SRA	SRR29065857	38854040	slow swimmers
Salpingoeca rosetta	Sros	ChIP-seq	H3K27me3	SRA	SRR29065858	38854040	slow swimmers
Mnemiopsis leidyi	Mlei	scRNA-seq	MARSseq	SRA	SRR6768520	29942020	Whole-organism, adult
Hormiphora californensis	Hcal	RNA-seq	poly-A+ RNA	SRA	SRR10237136	34545398	Whole-organism, adult
Trichoplax adhaerens	Tadh	ATAC-seq	ATAC	SRA	SRR24886401	37729907	Whole-organism, adult
Trichoplax adhaerens	Tadh	ATAC-seq	ATAC	SRA	SRR24886402	37729907	Whole-organism, adult
Trichoplax adhaerens	Tadh	ATAC-seq	ATAC	SRA	SRR24886403	37729907	Whole-organism, adult
Trichoplax adhaerens	Tadh	ATAC-seq	ATAC	SRA	SRR24886404	37729907	Whole-organism, adult
Trichoplax adhaerens	Tadh	ATAC-seq	ATAC	SRA	SRR24886405	37729907	Whole-organism, adult
Trichoplax adhaerens	Tadh	ATAC-seq	ATAC	SRA	SRR24886406	37729907	Whole-organism, adult
Trichoplax adhaerens	Tadh	scRNA-seq	10x Genomics	Github	https://github.com/xgrau/placozoa-cell-type-evolution-code	37729907	Whole-organism, adult
Cladtertia collaboinventa	H23	scRNA-seq	10x Genomics	Github	https://github.com/xgrau/placozoa-cell-type-evolution-code	37729907	Whole-organism, adult
Cladtertia collaboinventa	H23	ATAC-seq	ATAC	SRA	SRR24886393	37729907	Whole-organism, adult
Cladtertia collaboinventa	H23	ATAC-seq	ATAC	SRA	SRR24886394	37729907	Whole-organism, adult
Cladtertia collaboinventa	H23	ATAC-seq	ATAC	SRA	SRR24886395	37729907	Whole-organism, adult
Cladtertia collaboinventa	H23	ATAC-seq	ATAC	SRA	SRR24886396	37729907	Whole-organism, adult
Nematostella vectensis	Nvec	scRNA-seq	10x Genomics	SRA	SRR6502898	29856957	Whole-organism, adult
Nematostella vectensis	Nvec	scRNA-seq	10x Genomics	SRA	SRR6502899	29856957	Whole-organism, adult
Nematostella vectensis	Nvec	scRNA-seq	10x Genomics	SRA	SRR6502900	29856957	Whole-organism, adult
Nematostella vectensis	Nvec	scRNA-seq	10x Genomics	SRA	SRR6502901	29856957	Whole-organism, adult
Nematostella vectensis	Nvec	ATAC-seq	ATAC	SRA	SRR6502906	29856957	NvElav1+ neuronal cells
Nematostella vectensis	Nvec	ATAC-seq	ATAC	SRA	SRR6502907	29856957	NvElav1+ neuronal cells
Nematostella vectensis	Nvec	ChIP-seq	p300	SRA	SRR836041	24642862	Whole-organism, gastrula
Nematostella vectensis	Nvec	ChIP-seq	p300	SRA	SRR836042	24642862	Whole-organism, gastrula
Drosophila melanogaster	Dmel	ATAC-seq	ATAC	SRA	SRR12096678	32701060	Single embryo, mid nc14B and nc14D
Drosophila melanogaster	Dmel	ATAC-seq	ATAC	SRA	SRR12096679	32701060	Single embryo, mid nc14B and nc14D
Drosophila melanogaster	Dmel	ChIP-seq	H3 input	SRA	SRR1505736	25313869	Embryos, nc14
Drosophila melanogaster	Dmel	ChIP-seq	H3K4me3	SRA	SRR1505722	25313869	Embryos, nc14
Drosophila melanogaster	Dmel	ChIP-seq	H3K4me1	SRA	SRR1505718	25313869	Embryos, nc14
Drosophila melanogaster	Dmel	RNA-seq	poly-A+ RNA	SRA	SRR12096687	32701060	Single embryo, nc14D
Drosophila melanogaster	Dmel	RNA-seq	poly-A+ RNA	SRA	SRR12096688	32701060	Single embryo, nc14D
Drosophila melanogaster	Dmel	RNA-seq	poly-A+ RNA	SRA	SRR12096689	32701060	Single embryo, nc14D
Drosophila melanogaster	Dmel	Micro-C	Micro-C	GEO	GSM5224835	35113722	Embryos, nc14
Drosophila melanogaster	Dmel	Micro-C, processed files	insulating boundaris	GEO	GSE171396	35113722	Embryos, nc14
Drosophila melanogaster	Dmel	Micro-C, processed files	chromatin loops	GEO	GSE171396	35113722	Embryos, nc14
Homo sapiens	Hsap	ATAC-Seq	ATAC	SRA	SRR13601447	34480151	H1-hESC
Homo sapiens	Hsap	ATAC-Seq	ATAC	SRA	SRR13601448	34480151	H1-hESC
Homo sapiens	Hsap	ChIP-seq	input	SRA	SRR067977	23526891	H1-hESC
Homo sapiens	Hsap	ChIP-seq	H3K4me3	SRA	SRR067950	23526891	H1-hESC
Homo sapiens	Hsap	ChIP-seq	H3K4me3	SRA	SRR029609	23526891	H1-hESC
Homo sapiens	Hsap	ChIP-seq	H3K4me2	SRA	SRR067768	23526891	H1-hESC
Homo sapiens	Hsap	ChIP-seq	H3K4me2	SRA	SRR067769	23526891	H1-hESC
Homo sapiens	Hsap	ChIP-seq	H3K4me1	SRA	SRR029615	23526891	H1-hESC
Homo sapiens	Hsap	RNA-seq	poly-A+ RNA	SRA	SRR5048077	22955616	H1-hESC
Homo sapiens	Hsap	RNA-seq	poly-A+ RNA	SRA	SRR5048078	22955616	H1-hESC
Homo sapiens	Hsap	Micro-C	Micro-C, mcool format	4DN	4DNFI9GMP2J8	32213324	H1-hESC
Homo sapiens	Hsap	Micro-C	Micro-C, hic format	4DN	4DNFI2TK7L2F	32213324	H1-hESC
Homo sapiens	Hsap	Micro-C	Micro-C, pairs format	4DN	4DNFI1O6IL1Q	32213324	H1-hESC
Homo sapiens	Hsap	Micro-C, processed files	insulating boundaris	4DN	4DNFIED5HLDC	32213324	H1-hESC
Homo sapiens	Hsap	Micro-C, processed files	insulation score	4DN	4DNFI6YRK53R	32213324	H1-hESC
Homo sapiens	Hsap	Micro-C, processed files	chromatin loops	4DN	4DNFI3RMWQ85	32213324	H1-hESC
